# Supplementary material for: Robotic Stereotactic Ablative Radiotherapy for Patients with Early-Stage Lung Cancer: Results of an Interim Analysis
Source: Cancers (Basel). 2024 Sep 22;16(18):3227. doi: 10.3390/cancers16183227 (PMC11429671; doi:10.3390/cancers16183227)
Supplement: Supplementary file 1 [file cancers-16-03227-s001.zip]

Archive with 1 entries (1 files):
- cancers-3201618-supplementary.pdf
